# Supplementary material for: Preconception Health Attitudes and Behaviours of Women: A Qualitative Investigation
Source: Nutrients. 2019 Jun 29;11(7):1490. doi: 10.3390/nu11071490 (PMC6682867; doi:10.3390/nu11071490)
Supplement: Supplementary file 1 [file nutrients-11-01490-s001.zip]

Archive with 2 entries (2 files):
- Supplemental File 1.docx
- Supplemental File 2.docx
